# Supplementary material for: Healthy Ageing Is Associated with Preserved or Enhanced Nutrient and Mineral Apparent Digestibility in Dogs and Cats Fed Commercially Relevant Extruded Diets
Source: Animals (Basel). 2021 Jul 17;11(7):2127. doi: 10.3390/ani11072127 (PMC8300295; doi:10.3390/ani11072127)
Supplement: Supplementary file 1 [file animals-11-02127-s001.zip]

Archive with 3 entries (3 files):
- Supplementary Material_Healthy_Ageing_Pets.FigureS1.R1.pdf
- Supplementary Material_Healthy_Ageing_Pets.FigureS2.R1.pdf
- Supplementary Material_Healthy_Ageing_Pets.TableS1.R1.pdf
